# Supplementary material for: Insight into Current Practices of Community Pharmacists in Topical Corticosteroid Prescribing and Counseling: Cross-Sectional Survey Study from Saudi Arabia
Source: Healthcare (Basel). 2024 Jul 17;12(14):1425. doi: 10.3390/healthcare12141425 (PMC11276632; doi:10.3390/healthcare12141425)
Supplement: Supplementary file 1 [file healthcare-12-01425-s001.zip]

Archive with 1 entries (1 files):
- healthcare-3042641-supplementary.pdf
